# Supplementary material for: Alterations in Gene Expression of Proprotein Convertases in Human Lung Cancer Have a Limited Number of Scenarios
Source: PLoS One. 2013 Feb 7;8(2):e55752. doi: 10.1371/journal.pone.0055752 (PMC3567108; doi:10.1371/journal.pone.0055752)
Supplement: Table S1 — Characteristics of specimens and gene expression data. (XLS) [file pone.0055752.s001.xls]

## Sheet: Лист1
Table S1. Characteristics of specimens and gene expression data.
Specimen	Type of	Location	Stage	TNM-classification			Keratinization	Normalized gene expression levels for normal (ExprN) and cancerous tissues (ExprT) with confidence intervals calculated for 95% probability level (ConfN and ConfT, correspondingly) and ratio values of ExprT and ExprN (RatioT/N)
number	carcinoma									FURIN					PCSK1					PCSK6					PCSK2					PCSK4					MBTPS1					PCSK5					PCSK7
				T	N	M		ExprT	ConfT	ExprN	ConfN	RatioT/N	ExprT	ConfT	ExprN	ConfN	RatioT/N	ExprT	ConfT	ExprN	ConfN	RatioT/N	ExprT	ConfT	ExprN	ConfN	RatioT/N	ExprT	ConfT	ExprN	ConfN	RatioT/N	ExprT	ConfT	ExprN	ConfN	RatioT/N	ExprT	ConfT	ExprN	ConfN	RatioT/N	ExprT	ConfT	ExprN	ConfN	RatioT/N	ExprT	ConfT
1	SCC	P	III	2	2	0	Y	-	-	-	-	-	-	-	-	-	-	3.48e-06	2.31e-06	0.00716	0.00278	0.000486	-	-	-	-	-	-	-	-	-	-	0.00902	0.00232	0.0328	0.00254	0.275	0.000636	0.000276	0.00416	0.000169	0.153	0.00159	0.000352	0.0134	0.000922	0.118	3.63e-05	1.76e-05
2	SCC	P	II	3	0	0	Y	0.000479	6.37e-05	4.46e-06	8.78e-07	107	-	-	-	-	-	0.000117	5.45e-05	0.00324	0.000914	0.0359	0.002	0.00129	0.00029	0.000148	6.9	-	-	-	-	-	0.0104	0.00673	0.0449	0.0172	0.233	0.00295	0.00048	0.00161	0.0013	1.83	0.00969	0.00603	0.00903	0.00361	1.07	0.00157	0.00102
3	SCC	C	I	1	0	0	Y	-	-	-	-	-	-	-	-	-	-	-	-	-	-	-	2.24e-05	1.61e-06	0.00494	0.00179	0.00454	-	-	-	-	-	0.00213	0.00135	0.0408	0.00292	0.0523	0.0125	0.0119	0.0526	0.0184	0.237	0.00382	0.00171	0.0342	0.00591	0.112	2.24e-05	1.61e-06
4	SCC	P	I	1	0	0	N	0.0006	7.91e-05	0.000159	0.000199	3.78	0.00207	0.000257	0.000716	0.000459	2.9	0.000247	5.49e-05	0.000614	0.000385	0.401	0.000973	0.000729	0.00537	0.00191	0.181	-	-	-	-	-	0.0106	0.00795	0.017	0.00659	0.625	0.00277	0.00173	0.0058	0.00211	0.477	0.00947	0.00697	0.00949	0.00409	0.998	9.73e-07	7.46e-07
5	SCC	C	II	3	0	0	N	-	-	-	-	-	-	-	-	-	-	0.0047	0.00138	0.00136	0.000734	3.46	0.00302	0.00107	0.0164	0.00416	0.184	-	-	-	-	-	0.0413	0.00906	0.0393	0.00665	1.05	0.00532	0.00158	0.00878	0.00338	0.606	0.0296	0.00603	0.0246	0.00395	1.2	3.26e-06	1.07e-06
6	SCC	C	III	3	2	0	Y	-	-	-	-	-	-	-	-	-	-	6.67e-05	0.000107	4.32e-05	4.54e-06	1.54	-	-	-	-	-	-	-	-	-	-	0.00571	0.00174	0.0159	0.0062	0.36	0.000697	0.000377	0.00464	0.00352	0.15	0.00401	0.000922	0.00932	0.006	0.43	0.000248	0.000104
7	SCC	С	I	1	0	0	N	-	-	-	-	-	-	-	-	-	-	0.00231	0.000415	1.99e-05	1.51e-06	116	0.0018	0.000446	0.00703	0.0011	0.256	-	-	-	-	-	0.0174	0.000986	0.0284	0.00751	0.612	0.00168	0.000228	3.42e-05	1.97e-05	49.2	0.00578	0.0019	0.0058	0.0016	0.996	0.000588	0.000124
8	AdC	P	II	3	0	0	nd	-	-	-	-	-	-	-	-	-	-	0.00048	0.000165	9.88e-05	2.2e-05	4.86	-	-	-	-	-	-	-	-	-	-	0.00854	0.0023	0.0533	0.0133	0.16	0.00649	0.00051	0.00578	0.00493	1.12	0.00632	0.00214	0.0124	0.0069	0.509	8.95e-06	1.17e-05
9	SCC	C	II	3	0	0	N	-	-	-	-	-	-	-	-	-	-	0.00653	0.00303	0.00185	0.000326	3.52	-	-	-	-	-	-	-	-	-	-	0.0245	0.00235	0.0399	0.00236	0.614	1.1e-05	5.6e-06	0.0176	0.0077	0.000627	0.000658	0.000273	0.0217	0.002	0.0303	1.69e-05	4.56e-06
10	SCC	P	II	3	0	0	N	0.000524	0.000239	0.000107	7.69e-05	4.88	-	-	-	-	-	0.000849	0.000314	1.28e-05	4.29e-06	66.5	-	-	-	-	-	-	-	-	-	-	0.0166	0.00467	0.0106	0.00208	1.57	0.000543	8.1e-05	7.33e-05	0.000124	7.41	0.0167	0.00804	0.0103	0.00635	1.63	0.000451	6.72e-05
11	SCC	C	I	1	0	0	N	0.000135	6.59e-05	0.000173	0.00013	0.781	4.93e-06	4.6e-07	0.00159	0.000585	0.00311	0.000429	0.00013	4.01e-06	3.43e-07	107	8.15e-06	5.39e-06	0.00242	0.00113	0.00337	-	-	-	-	-	0.00643	0.00123	0.0261	0.00595	0.246	0.00114	0.00096	0.00284	0.000389	0.401	0.00544	0.00108	0.0121	0.00447	0.448	2.01e-06	3.69e-07
12	SCC	C	I	1	0	0	N	9.08e-05	5.81e-05	2.68e-05	nc	3.39	1.66e-06	1.3e-06	0.0032	0.00109	0.000518	0.000316	0.000324	1.05e-05	3.98e-06	30.2	0.00286	0.0011	0.00351	0.00188	0.814	-	-	-	-	-	0.00449	0.000398	0.0355	0.00427	0.127	0.00199	0.000739	0.00247	0.000404	0.806	0.00132	0.000165	0.00838	0.00141	0.157	0.000173	4.9e-05
13	SCC	C	II	2	1	0	N	-	-	-	-	-	0.00895	0.00279	5.57e-06	5.93e-07	1610	0.00061	0.000429	0.00569	0.00161	0.107	1.59e-05	1.88e-05	0.0134	0.00233	0.00119	-	-	-	-	-	0.0515	0.00412	0.164	0.0144	0.314	8.15e-06	5.39e-06	0.00301	0.00108	0.00271	0.00669	0.00122	0.0352	0.00546	0.19	0.000503	0.000118
14	SCC	P	II	3	0	0	Y	7.34e-05	3.43e-05	3e-06	5.84e-07	24.4	0.000238	9.45e-05	3e-06	5.84e-07	79.3	0.00081	0.000181	0.00131	0.000661	0.616	2.4e-06	1.47e-06	0.00382	0.00192	0.000627	-	-	-	-	-	0.0198	0.0109	0.037	0.0177	0.536	0.00179	0.00011	0.0102	0.000967	0.176	0.00112	0.000679	0.0114	0.00548	0.0985	0.00128	0.000875
15	SCC	С	II	3	0	0	Y	0.000435	0.000119	9.08e-06	9.2e-07	47.9	0.00171	0.000956	9.08e-06	9.2e-07	188	0.00138	0.000701	0.000658	0.000264	2.1	0.00249	0.000793	0.00623	0.000997	0.399	-	-	-	-	-	0.0231	0.00352	0.0243	0.00182	0.951	0.000308	0.000254	0.00381	0.00107	0.0809	0.0164	0.00291	0.0183	0.00328	0.893	0.000624	0.000212
16	SCC	С	II	3	0	0	N	0.000205	7.75e-05	2.59e-05	3.72e-05	7.93	0.000312	9.2e-06	7.37e-06	1.34e-06	42.4	0.00201	0.000676	0.00101	0.00036	1.99	-	-	-	-	-	-	-	-	-	-	0.0235	0.00413	0.0185	0.00256	1.27	0.000915	0.000458	0.00156	0.000577	0.588	0.0128	0.00159	0.0136	0.00191	0.937	1.96e-06	2.1e-07
17	SCLC	P	III	nd	nd	nd	nd	0.000253	6.04e-05	1.3e-05	5.05e-07	19.4	0.000557	0.000236	1.3e-05	5.05e-07	42.8	-	-	-	-	-	0.000812	0.000513	0.00288	0.00137	0.281	-	-	-	-	-	0.00564	0.00193	0.058	0.0131	0.0973	0.000354	0.000596	0.00995	0.00521	0.0356	0.00262	0.000803	0.0206	0.00416	0.127	0.0012	0.000323
18	AdC	P	II	3	0	0	nd	0.000382	9.6e-05	0.000185	5.03e-06	2.06	0.000877	0.000266	3.75e-05	6.96e-06	23.3	0.000692	0.00014	0.000481	0.000435	1.44	0.000739	0.000265	4.71e-05	2.47e-05	15.7	-	-	-	-	-	0.0174	0.00428	0.0129	0.00417	1.35	0.000861	0.000407	0.00334	0.000362	0.258	0.00961	0.00294	0.00611	0.00387	1.57	-	-
19	AdC	P	II	3	0	0	nd	0.00116	0.000668	0.000233	0.000141	4.95	0.00286	0.000757	2.08e-05	4.96e-06	137	0.00221	0.000378	2.08e-05	4.96e-06	106	-	-	-	-	-	-	-	-	-	-	0.013	0.00202	0.0385	0.0142	0.338	0.000309	2.52e-05	0.00301	0.00165	0.103	0.00297	0.00119	0.0158	0.00467	0.188	7.88e-06	4.15e-06
20	SCC	С	II	3	0	0	Y	0.00871	0.00236	1.37e-05	4.83e-06	634	0.0203	0.00477	0.000349	9.45e-05	58.2	3.63e-05	1.08e-05	0.000457	0.000106	0.0795	2.07e-05	1.31e-06	0.000812	0.00046	0.0255	-	-	-	-	-	0.0288	0.00553	0.0192	0.00337	1.5	0.00363	0.00171	0.00203	0.00147	1.79	0.0343	0.00316	0.00997	0.0022	3.44	0.00295	0.000685
21	SCC	C	II	3	0	0	N	6.94e-05	2.76e-05	1.98e-06	1.44e-07	35	-	-	-	-	-	0.00101	0.000668	0.00132	0.00026	0.763	0.000428	6.96e-05	0.00122	0.000154	0.351	-	-	-	-	-	0.00535	0.00179	0.0246	0.0044	0.217	0.00045	0.000265	0.00708	0.00533	0.0635	0.0042	0.00168	0.0147	0.00197	0.286	0.000911	0.000452
22	SCC	C	III	3	1	0	Y	0.000658	0.00025	5.58e-06	1.27e-06	118	-	-	-	-	-	0.000687	0.000174	9.98e-05	nc	6.88	-	-	-	-	-	-	-	-	-	-	0.00937	0.00252	0.05	0.00398	0.187	0.00107	0.000458	0.00604	0.0021	0.177	0.00297	0.000786	0.0258	0.000302	0.115	0.000133	0.000116
23	SCC	C	II	3	0	0	N	0.000198	2.31e-05	8.25e-06	9.52e-07	24	-	-	-	-	-	0.000262	5.06e-05	0.00445	0.00135	0.0588	1.4e-06	5.19e-07	0.00434	0.00116	0.000324	9.21e-06	9.02e-06	4.78e-06	4.69e-06	1.92	0.00622	0.00149	0.0168	0.00156	0.371	0.00106	6.47e-05	0.0011	0.000105	0.962	0.00396	0.000596	0.0165	0.00053	0.24	8.73e-05	2.51e-05
24	SCC	P	I	2	0	0	N	0.000119	6.62e-05	5.16e-05	2.8e-05	2.31	-	-	-	-	-	-	-	-	-	-	-	-	-	-	-	-	-	-	-	-	0.00403	0.000341	0.0254	0.00602	0.158	0.000642	0.000266	0.00233	0.00194	0.275	0.00246	0.00109	0.0155	0.00333	0.158	4.73e-06	7.22e-07
25	SCC	C	II	3	0	0	Y	0.000144	0.0001	4.51e-06	4.21e-07	31.9	-	-	-	-	-	0.00136	0.000485	0.000556	0.000154	2.45	7.75e-07	7.4e-08	0.00133	0.000374	0.000583	-	-	-	-	-	0.00252	0.000481	0.0211	0.00347	0.119	0.000435	0.000119	0.00108	0.000672	0.404	0.00458	0.000494	0.0179	0.00233	0.255	0.000518	0.000125
26	AdC/SCC	P	III	3	1	0	nd	0.000271	0.000257	0.000188	8.91e-05	1.44	-	-	-	-	-	-	-	-	-	-	-	-	-	-	-	-	-	-	-	-	0.00261	0.00127	0.0437	0.0106	0.0597	1.92e-05	1.68e-05	0.00579	0.00163	0.00332	0.0027	0.000243	0.0177	0.00304	0.153	3.31e-05	3.19e-06
27	SCC	P	III	3	1	0	Y	0.000318	8.17e-05	0.000143	0.000163	2.23	-	-	-	-	-	3.25e-06	7.53e-07	0.00174	0.000649	0.00187	-	-	-	-	-	-	-	-	-	-	0.00515	0.00102	0.0445	0.0177	0.116	0.00173	3.53e-05	0.0054	0.0064	0.32	0.00904	0.00129	0.0112	0.00347	0.808	5.31e-06	9.49e-07
28	AdC	P	II	2	1	0	nd	0.000492	0.000254	1.02e-05	2.24e-06	48.3	-	-	-	-	-	0.0126	0.00561	0.0018	0.000615	7.01	0.00127	0.000501	0.00189	0.000969	0.675	0.000315	0.000308	1.49e-05	1.46e-05	21.2	0.0535	0.00964	0.0529	0.0157	1.01	0.00659	0.000313	0.00615	0.00203	1.07	0.0428	0.0118	0.0373	0.0129	1.15	2.98e-06	1.18e-06
29	SCC	C	III	3	1	0	N	0.000343	0.000111	1.07e-05	2.42e-06	32.1	-	-	-	-	-	0.000582	0.000102	1.07e-05	2.42e-06	54.4	-	-	-	-	-	-	-	-	-	-	0.00547	0.000681	0.0211	0.00265	0.259	7.47e-05	4.69e-05	0.00929	0.00215	0.00804	0.0107	0.00105	0.0135	0.00534	0.796	1.05e-05	1.29e-05
30	SCC	C	II	3	0	0	Y	0.000167	0.00012	1.6e-05	4.27e-06	10.4	-	-	-	-	-	8.87e-05	6.23e-05	1.6e-05	4.27e-06	5.53	-	-	-	-	-	-	-	-	-	-	0.00429	0.000777	0.006	0.00217	0.714	-	-	-	-	-	0.00524	0.000664	0.00449	0.00181	1.17	1.98e-05	2.15e-05
SCC, squamous cell lung carcinoma; AdC, adenocarcinoma; AdC/SCC, both AdC and SCC cells were found in the tumor tissue; SCLC, small-cell lung carcinoma.
P, peripheral tumour location; C, central tumour location; Y, tumour with keratinization; N, tumour without keratinization; nd, no data.
Values in red were calculated for Ct=42; ‘-’ indicates specimens with undetectable expression both in normal and cancer tissues; nc, the confidence interval was not calculated since only a single Expr value was available.
[truncated: 13 more columns]
